# Supplementary material for: Genetic structure of urban and non-urban populations differs between two common parid species
Source: Sci Rep. 2021 May 17;11:10428. doi: 10.1038/s41598-021-89847-4 (PMC8128859; doi:10.1038/s41598-021-89847-4)
Supplement: Supplementary file 1 — Supplementary Information. [file 41598_2021_89847_MOESM1_ESM.xls]

## Sheet: Parus major
POP	Pca8		PmaC25		PmaD22		PmaGAn27		PmaGAn30		PmaGAn40		PmaTAGAn71		PmaTAGAn86		PmaTGAn42		PmaTGAn45
Urban parkland	212	220	325	334	412	436	201	231	306	308	418	418	190	190	164	176	270	282	277	289
Urban parkland	206	210	313	331	396	400	222	228	302	306	418	418	186	198	172	184	274	274	289	301
Urban parkland	204	206	313	322	400	404	234	234	300	306	418	420	186	198	164	188	270	278	289	289
Urban parkland	186	208	319	331	400	404	204	246	302	302	418	418	194	194	168	176	278	278	304	307
Urban parkland	206	212	316	328	396	412	228	231	302	306	418	418	190	190	168	176	262	282	289	301
Urban parkland	208	210	316	322	396	416	225	225	294	302	418	420	178	198	148	164	266	266	289	289
Urban parkland	198	202	316	325	416	420	204	240	302	306	418	418	186	194	168	180	266	274	289	289
Urban parkland	206	210	325	328	408	448	201	237	302	302	418	422	182	194	168	176	270	270	289	289
Urban parkland	206	210	313	316	404	408	201	234	300	304	418	420	182	202	176	180	262	270	289	307
Urban parkland	192	212	316	325	408	408	225	234	302	306	418	420	194	198	148	160	274	282	304	304
Urban parkland	192	206	319	325	396	400	222	228	302	302	418	418	194	198	176	184	270	282	289	289
Urban parkland	206	210	313	322	404	424	225	234	302	306	418	418	190	198	148	176	270	278	289	289
Urban parkland	194	212	316	319	404	436	201	234	304	304	418	420	190	198	176	176	266	282	289	289
Urban parkland	192	206	319	322	396	400	201	231	300	302	418	420	194	198	164	164	274	278	289	304
Urban parkland	188	212	316	322	400	412	219	240	302	306	418	420	194	194	176	180	282	282	289	298
Urban parkland	192	206	313	313	396	396	228	231	302	306	416	418	186	194	184	184	274	282	289	304
Urban parkland	192	192	331	331	400	404	204	240	302	302	418	418	186	186	172	188	270	270	280	289
Urban parkland	206	210	313	316	396	448	201	204	302	306	420	422	186	194	172	184	266	270	289	304
Urban parkland	206	220	316	319	400	408	201	201	302	308	418	418	190	198	168	176	270	278	289	310
Urban parkland	188	206	328	331	412	436	204	222	300	302	418	418	186	194	164	172	262	262	289	289
Urban parkland	192	206	319	322	420	436	204	228	302	302	406	418	186	194	164	184	274	294	289	307
Urban parkland	206	220	322	325	404	436	201	225	300	302	418	418	190	194	176	176	274	278	289	304
Urban parkland	212	220	319	322	400	404	201	210	302	306	416	418	190	194	176	176	266	270	289	307
Urban parkland	206	212	313	322	436	436	222	225	302	306	418	418	194	194	168	168	274	282	289	307
Urban parkland	196	212	313	325	396	400	204	219	308	308	418	418	182	190	164	184	266	282	301	301
Urban parkland	192	192	310	322	396	396	204	228	302	306	418	418	194	194	164	176	274	282	289	304
Urban parkland	206	210	316	325	396	396	228	234	302	302	418	420	174	202	168	180	266	266	307	307
Urban parkland	198	202	313	331	392	428	201	219	302	302	418	420	182	198	168	192	278	282	301	301
Urban parkland	188	206	316	328	404	416	234	264	304	304	420	422	194	198	164	184	266	282	289	289
Urban parkland	202	212	313	322	404	440	204	228	302	302	418	420	198	198	164	192	266	270	289	307
Urban parkland	206	210	310	325	400	408	204	204	302	302	418	420	190	198	180	180	274	282	289	289
Urban parkland	202	206	322	331	396	440	222	228	302	306	420	420	194	206	176	188	270	278	301	307
Urban parkland	198	202	313	319	416	420	222	231	306	306	418	422	194	198	168	168	266	278	289	313
Łagiewniki Forest	192	216	328	331	400	400	207	222	302	304	412	418	190	194	172	192	270	274	289	313
Łagiewniki Forest	206	216	319	322	408	416	231	234	302	306	414	418	202	210	164	176	270	274	304	304
Łagiewniki Forest	188	210	313	316	408	408	222	222	300	304	420	422	194	198	152	176	274	278	289	307
Łagiewniki Forest	212	212	322	328	396	436	219	228	300	302	418	418	190	190	176	176	282	282	289	289
Łagiewniki Forest	202	216	319	325	404	432	204	216	304	306	418	420	178	186	168	184	266	274	301	307
Łagiewniki Forest	198	200	304	310	400	400	210	219	302	306	412	420	186	190	172	176	266	270	289	289
Łagiewniki Forest	212	214	319	325	412	436	222	222	302	302	412	420	190	194	172	176	274	286	298	298
Łagiewniki Forest	200	206	316	322	412	424	225	231	302	302	418	422	194	194	160	164	274	278	304	307
Łagiewniki Forest	188	206	322	328	404	408	231	234	302	302	416	418	186	194	168	172	270	270	289	289
Łagiewniki Forest	198	200	310	316	412	420	219	234	304	304	418	420	198	206	164	168	274	282	304	304
Łagiewniki Forest	210	220	322	328	400	432	219	228	302	306	418	422	186	194	164	176	266	270	289	289
Łagiewniki Forest	200	210	313	316	416	416	210	216	306	306	416	420	194	198	168	184	278	282	289	289
Łagiewniki Forest	198	212	313	316	412	420	225	237	302	306	418	420	194	202	180	188	254	278	289	301
Łagiewniki Forest	188	202	313	328	396	400	222	222	302	306	418	420	190	190	176	180	274	290	289	304
Łagiewniki Forest	190	196	322	325	400	408	219	225	302	306	418	418	194	202	160	172	274	278	289	289
Łagiewniki Forest	202	210	316	325	388	396	222	228	302	306	416	418	186	198	160	188	246	282	289	313
Łagiewniki Forest	206	210	319	322	404	404	225	234	302	306	418	420	194	210	164	172	274	278	289	298
Łagiewniki Forest	192	196	319	325	408	412	204	219	302	306	416	418	194	202	176	188	270	286	289	307
Łagiewniki Forest	196	216	316	319	412	416	219	222	302	304	414	418	182	194	168	172	266	274	289	289
Łagiewniki Forest	196	220	316	322	400	408	222	225	302	308	418	418	190	202	168	184	270	282	289	307
Łagiewniki Forest	196	210	319	322	404	408	222	225	302	308	418	418	186	190	144	176	262	282	289	307
Łagiewniki Forest	188	212	313	331	404	424	225	234	300	302	418	418	190	194	184	184	266	270	289	289
Łagiewniki Forest	198	202	313	325	420	420	204	231	302	306	418	420	182	194	156	180	270	278	292	307
Łagiewniki Forest	200	212	310	331	400	412	213	231	302	306	418	420	190	194	176	176	278	282	289	289
Łagiewniki Forest	206	206	316	316	400	424	216	231	302	308	418	418	202	206	176	180	274	274	289	289
Łagiewniki Forest	206	214	310	328	400	408	207	231	302	306	418	418	190	194	168	180	270	270	289	307
Łagiewniki Forest	202	210	316	325	404	416	219	225	302	306	418	418	186	194	176	176	282	290	307	310
Łagiewniki Forest	196	208	319	322	404	416	201	222	302	304	418	418	194	194	176	180	274	278	289	307
Łagiewniki Forest	206	208	316	319	400	432	222	228	302	304	418	418	198	202	172	176	278	282	289	298
Łagiewniki Forest	196	206	331	331	416	416	201	204	302	302	416	422	194	194	168	180	278	278	289	289
Łagiewniki Forest	188	196	322	325	404	416	222	231	302	302	416	418	186	194	180	184	282	286	301	307
Łagiewniki Forest	196	216	316	319	412	416	219	222	302	304	414	418	182	194	168	172	266	274	289	289
Łagiewniki Forest	188	210	310	322	404	408	222	225	302	302	418	418	194	198	172	180	278	278	289	307
Łagiewniki Forest	206	206	322	331	404	412	219	231	302	308	416	420	170	186	148	184	270	274	289	289
Spała Forest	196	200	310	313	400	424	222	225	304	306	418	418	182	198	168	176	266	278	289	289
Spała Forest	188	222	313	325	400	416	225	228	296	302	412	418	186	198	172	180	270	278	289	313
Spała Forest	200	202	313	325	396	408	234	234	300	302	418	420	186	190	164	172	274	274	289	307
Spała Forest	210	214	328	331	396	436	207	228	304	304	418	418	186	190	168	176	278	282	289	289
Spała Forest	192	216	322	322	400	448	219	219	302	302	418	418	186	198	164	172	274	278	289	295
Spała Forest	192	210	325	325	420	428	228	231	302	306	418	418	194	198	168	188	278	282	289	304
Spała Forest	200	202	316	328	404	420	225	228	302	306	416	424	194	198	176	188	266	274	298	307
Spała Forest	188	210	319	325	408	416	219	234	302	306	418	420	186	194	172	180	274	278	289	295
Spała Forest	188	206	313	331	416	428	222	228	302	306	416	420	194	202	176	176	278	278	289	298
Spała Forest	206	216	316	319	400	404	204	219	304	306	418	418	198	198	164	172	266	278	289	301
Spała Forest	188	202	325	328	420	436	213	240	302	306	416	418	186	198	176	176	270	294	289	307
Spała Forest	202	206	316	328	412	412	210	240	302	302	420	422	190	190	172	176	274	278	289	304
Spała Forest	196	206	313	328	408	408	210	231	300	306	418	418	190	198	172	180	270	282	304	313
Spała Forest	192	202	313	319	412	428	222	225	298	304	418	420	186	190	140	180	278	282	298	304
Spała Forest	196	200	313	331	404	444	216	228	302	302	418	420	186	194	176	176	266	270	289	307
Spała Forest	190	198	322	325	400	404	219	228	302	302	416	418	186	194	164	172	282	286	289	304
Spała Forest	192	216	313	322	400	400	219	231	300	304	418	418	198	198	172	176	274	278	289	298
Spała Forest	196	206	322	328	408	420	219	252	302	304	418	418	190	194	176	176	270	274	304	304

## Sheet: Cyanistes caeruleus
POP	Pca8		PmaC25		PmaD22		PmaGAn27		PmaGAn30		PmaGAn40		PmaTAGAn71		PmaTAGAn86		PmaTGAn42		PmaTGAn45
Urban parkland	306	308	328	334	454	462	219	219	294	298	410	410	234	250	118	122	254	262	312	312
Urban parkland	312	342	328	334	446	446	225	228	298	300	418	424	226	226	118	122	282	286	312	321
Urban parkland	296	298	328	331	452	462	198	234	292	298	410	420	210	238	114	120	266	282	318	324
Urban parkland	300	302	331	334	446	476	198	234	298	300	410	410	226	238	116	118	270	286	330	336
Urban parkland	288	288	334	334	432	470	219	234	298	298	410	418	238	258	116	118	278	282	321	324
Urban parkland	286	324	325	334	446	456	225	234	298	300	418	418	238	282	114	128	282	290	306	330
Urban parkland	290	302	334	340	452	460	219	225	298	298	406	410	234	238	116	122	254	262	312	321
Urban parkland	304	304	340	340	436	450	219	234	298	298	410	410	206	214	114	114	254	262	315	330
Urban parkland	304	342	328	340	436	446	234	234	298	300	410	410	214	234	114	122	262	270	318	330
Urban parkland	288	336	331	340	452	470	231	234	298	300	418	422	210	238	122	122	254	286	318	318
Urban parkland	304	360	334	334	442	454	198	225	300	300	410	422	230	278	114	114	274	282	333	333
Urban parkland	290	304	334	334	452	452	225	231	298	300	422	422	242	286	116	118	254	282	303	312
Urban parkland	304	328	331	334	452	466	234	234	298	298	410	422	242	302	114	114	266	274	330	333
Urban parkland	298	308	331	334	438	462	198	231	298	300	410	410	230	238	114	114	274	278	306	318
Urban parkland	288	298	331	334	454	472	225	237	298	298	418	422	226	230	114	120	282	290	318	321
Urban parkland	308	308	334	337	458	458	219	225	300	300	410	410	234	242	118	122	262	278	306	321
Łagiewniki Forest	300	312	334	334	452	460	228	237	290	298	418	422	234	234	122	128	270	286	318	318
Łagiewniki Forest	292	296	331	340	452	476	228	237	294	298	422	422	218	234	114	124	278	282	321	336
Łagiewniki Forest	282	286	334	343	456	470	219	231	298	300	410	410	202	238	114	124	274	282	318	321
Łagiewniki Forest	294	332	325	334	446	466	234	240	300	300	418	430	238	290	114	120	254	254	312	327
Łagiewniki Forest	302	346	331	334	456	462	234	234	298	298	418	418	230	230	114	120	274	290	327	354
Łagiewniki Forest	300	302	334	334	458	464	240	258	298	298	410	418	218	218	114	120	270	286	318	324
Łagiewniki Forest	282	286	325	331	434	462	225	237	298	298	410	418	230	238	122	126	262	286	306	312
Łagiewniki Forest	288	300	334	334	446	460	225	228	298	298	410	420	226	230	116	118	282	282	312	318
Łagiewniki Forest	304	332	331	334	466	478	213	228	300	300	410	418	226	282	114	118	262	266	327	327
Łagiewniki Forest	304	312	328	340	454	470	225	237	298	298	410	418	226	238	120	122	262	270	312	324
Łagiewniki Forest	296	340	334	334	456	476	219	234	298	300	410	418	214	230	114	122	278	278	318	327
Łagiewniki Forest	292	300	325	340	456	464	198	234	298	298	410	410	226	234	114	114	254	278	312	312
Łagiewniki Forest	290	350	328	334	460	460	231	234	298	300	410	420	230	234	114	122	262	270	312	312
Łagiewniki Forest	286	302	328	331	444	468	219	231	290	298	410	410	230	230	120	124	254	274	330	357
Łagiewniki Forest	302	302	331	334	456	466	225	234	298	298	410	418	230	234	122	126	254	274	318	324
Łagiewniki Forest	296	304	334	337	460	466	198	225	298	300	410	410	198	242	114	122	254	266	321	327
Łagiewniki Forest	288	340	331	334	436	464	225	240	298	300	410	410	246	262	114	114	278	278	324	330
Łagiewniki Forest	282	296	334	343	458	460	219	228	298	298	410	420	230	238	114	118	254	254	327	354
Łagiewniki Forest	278	314	325	334	452	462	198	243	298	298	410	410	226	238	114	114	286	290	306	333
Łagiewniki Forest	260	292	316	334	436	450	213	243	298	298	412	422	286	290	122	122	262	282	312	330
Spała Forest	274	288	331	334	452	460	198	252	290	298	410	422	230	234	122	126	278	286	318	348
Spała Forest	300	310	325	334	456	460	219	231	294	298	410	418	238	250	118	118	266	282	324	333
Spała Forest	324	336	334	334	446	464	198	234	298	300	410	420	214	230	114	114	254	270	321	339
Spała Forest	364	364	331	331	466	474	225	237	300	300	410	412	230	238	126	128	266	270	321	327
Spała Forest	304	314	331	334	452	468	225	237	298	300	410	410	230	250	118	122	254	282	312	318
Spała Forest	300	312	325	340	450	454	237	252	298	298	418	422	230	238	118	118	270	282	309	330
Spała Forest	290	348	331	334	460	478	228	234	298	300	418	420	234	242	114	118	282	286	333	336
Spała Forest	278	338	325	334	456	464	219	231	298	300	418	420	242	246	124	124	282	286	312	324
Spała Forest	282	298	340	343	454	454	198	231	298	298	410	418	234	238	114	118	274	278	321	324
Spała Forest	298	306	328	334	454	458	225	237	294	298	410	418	230	234	118	122	274	278	315	354
Spała Forest	298	352	331	334	454	454	213	228	300	300	410	410	242	282	114	118	262	278	309	312
Spała Forest	288	336	331	334	458	470	225	240	294	300	410	410	214	226	114	114	254	254	321	327

## Sheet: Recapture data
Number of banded and recaptured individuals of great and blue tits during winter periods between 2013 and 2016
		Urban Parkland number of banded individuals	Urban Parkland number of recaptured individuals	Łagiewniki Forest number of banded individuals	Łagiewniki Forest number of recaptured individuals
	Parus major	240	78	168	25
	Cyanistes caeruleus	63	10	87	3
